# Supplementary material for: Surface Properties of Saponin—Chitosan Mixtures
Source: Molecules. 2022 Nov 3;27(21):7505. doi: 10.3390/molecules27217505 (PMC9658537; doi:10.3390/molecules27217505)
Supplement: Supplementary file 1 [file molecules-27-07505-s001.zip]

Archive with 1 entries (1 files):
- molecules-1973778-supplementary.pdf
